# Supplementary material for: Influence of Substitutional Defects in ZIF-8 Membranes on Reverse Osmosis Desalination: A Molecular Dynamics Study
Source: Molecules. 2021 Jun 3;26(11):3392. doi: 10.3390/molecules26113392 (PMC8200035; doi:10.3390/molecules26113392)
Supplement: Supplementary file 1 [file molecules-26-03392-s001.zip]

Archive with 1 entries (1 files):
- molecules-1206544-supplementary.pdf
